# Supplementary material for: Engineered multiple translation initiation sites: a novel tool to enhance protein production in Bacillus licheniformis and other industrially relevant bacteria
Source: Nucleic Acids Res. 2022 Nov 16;50(20):11979–90. doi: 10.1093/nar/gkac1039 (PMC9723656; doi:10.1093/nar/gkac1039)
Supplement: gkac1039_Supplemental_Files [file gkac1039_supplemental_files.zip]

Archive with 2 entries (2 files):
- Experiment data.xlsx
- Supplementary materials0927.pdf
