# Supplementary material for: Engineered multiple translation initiation sites: a novel tool to enhance protein production in Bacillus licheniformis and other industrially relevant bacteria
Source: Nucleic Acids Res. 2022 Nov 16;50(20):11979–90. doi: 10.1093/nar/gkac1039 (PMC9723656; doi:10.1093/nar/gkac1039)
Supplement: gkac1039_Supplemental_Files [file gkac1039_supplemental_files.zip › Experiment data.xlsx]

## Sheet: Fermentation result
Strain name	RFU / Enzyme activity	AVERAGE	AVEDEV			Strain name	Time	OD600	AVERAGE	AVEDEV			Strain name	Cq			Relative transcript				AVERAGE	AVEDEV
DW2/pHY300-GFP	4.72973e+06	4.86503e+06	115167			DW2/pHY300-GFP	3h	0.51	0.518667	0.00888889				GFP	ADK	16S
	5.03778e+06							0.532					DW2/pHY-6RBS-GFP	9.74131	15.4505	3.21416	ADK	1.58105	1.26796	0.848264	1.23243	0.256108
	4.82759e+06							0.514						10.1011	15.2485	3.72323	16S	1.24349	1.40623	0.92752	1.19241	0.176596
DW2/pHY-2RBS-GFP	1.24031e+07	1.22493e+07	446925				6h	3.288	3.13733	0.163556				10.5385	15.1305	3.31402					1.21242	0.216352
	1.2766e+07							3.232					DW2/pHY-RBS-GFP	13.5772	18.6256	6.73567
	1.15789e+07							2.892						13.9008	18.7056	7.03104
DW2/pHY-3RBS-GFP	1.30641e+07	1.31712e+07	71365.9				9h	3.69	3.52333	0.111111				13.9694	18.7988	6.85347
	1.32626e+07							3.39
	1.31868e+07							3.49
DW2/pHY-4RBS-GFP	2.05212e+07	2.05173e+07	235868				12h	4.08	4.10667	0.168889
	2.01635e+07							4.36
	2.08672e+07							3.88
DW2/pHY-5RBS-GFP	2.28324e+07	2.2363e+07	539401				15h	4.66	4.66	0.0266667
	2.27027e+07							4.62
	2.15539e+07							4.7
DW2/pHY-6RBS-GFP	2.40506e+07	2.36156e+07	385063				18h	4.64	4.93333	0.244444
	2.37581e+07							5.3
	2.3038e+07							4.86
DW2/pHY-7RBS-GFP	2.13674e+07	2.18569e+07	783808				21h	4.86	5.22	0.24
	2.30326e+07							5.28
	2.11707e+07							5.52
DW2/pHY-8RBS-GFP	2.41935e+07	2.21148e+07	1.4727e+06				24h	5	5.44	0.36
	2.11864e+07							5.34
	2.09644e+07							5.98
DW2/pHY-10RBS-GFP	2.41758e+07	2.40222e+07	311755			DW2/pHY-RBS-GFP	3h	0.876	0.815333	0.0404444
	2.43363e+07							0.808
	2.35546e+07							0.762
DW2/pHY-13RBS-GFP	2.18254e+07	2.16596e+07	1.02591e+06				6h	1.956	2.06667	0.0737778
	2.30326e+07							2.172
	2.01207e+07							2.072
DW2/pHY-RBSS6-GFP	3.20218e+06	2.97312e+06	219376				9h	4.7	4.82667	0.0844444
	2.64405e+06							4.85
	3.07312e+06							4.93
DW2/pHY-2RBSS6-GFP	5.25091e+06	5.0452e+06	197140				12h	5.42	5.53333	0.0977778
	4.74949e+06							5.68
	5.1352e+06							5.5
DW2/pHY-3RBSS6-GFP	8.12382e+06	7.43374e+06	520053				15h	5.68	5.49333	0.124444
	6.65366e+06							5.32
	7.52374e+06							5.48
DW2/pHY-4RBSS6-GFP	8.08583e+06	8.2861e+06	133512				18h	5.08	5.16667	0.115556
	8.39636e+06							5.08
	8.3761e+06							5.34
DW2/pHY-5RBSS6-GFP	8.89307e+06	9.03377e+06	93803.8				21h	5.18	5.08	0.106667
	9.08448e+06							5.14
	9.12377e+06							4.92
DW2/pHY-6RBSS6-GFP	1.06338e+07	1.00038e+07	420000				24h	4.58	4.92	0.226667
	9.50307e+06							5.06
	9.87448e+06							5.12
DW2/pHY-RBSS11-GFP	5.53227e+06	4.96894e+06	375556			DW2/pHY-2RBS-GFP	3h	0.572	0.584667	0.00844444
	4.72782e+06							0.586
	4.64672e+06							0.596
DW2/pHY-2RBSS11-GFP	12188700	11423700	665556				6h	2.28	2.18	0.0666667
	1.04254e+07							2.168
	1.1657e+07							2.092
DW2/pHY-3RBSS11-GFP	13009200	1.23109e+07	465556				9h	4.22	4.14333	0.0888889
	1.17754e+07							4.01
	1.2148e+07							4.2
DW2/pHY-4RBSS11-GFP	15449000	14684000	510000				12h	4.48	4.62667	0.115556
	1.40449e+07							4.8
	1.45581e+07							4.6
DW2/pHY-5RBSS11-GFP	17644300	1.6712e+07	637826				15h	4.82	4.94	0.0933333
	1.57552e+07							5.08
	1.67364e+07							4.92
DW2/pHY-6RBSS11-GFP	18744300	17745300	666000				18h	5.48	5.68667	0.137778
	1.70352e+07							5.88
	1.74564e+07							5.7
DW2/pHY-2RBSD12-GFP	4.70778e+06	4.95454e+06	164501				21h	5.78	5.92667	0.128889
	5.00051e+06							5.88
	5.15532e+06							6.12
DW2/pHY-3RBSD12-GFP	5.1584e+06	5.67042e+06	341345				24h	5.54	5.99333	0.302222
	5.98426e+06							6.04
	5.8686e+06							6.4
DW2/pHY-4RBSD12-GFP	5.74297e+06	6.03863e+06	205926			DW2/pHY-3RBS-GFP	3h	0.548	0.552667	0.0355556
	6.34752e+06							0.606
	6.02539e+06							0.504
DW2/pHY-5RBSD12-GFP	5.97369e+06	6.18577e+06	141389				6h	2.036	2.04533	0.0577778
	6.22038e+06							2.132
	6.36325e+06							1.968
DW2/pHY-6RBSD12-GFP	6.1373e+06	6.22931e+06	205504				9h	3.72	3.87333	0.184444
	6.53756e+06							3.75
	6.01305e+06							4.15
DW2/pHY-2RBSD15-GFP	1.42609e+07	14353100	151919				12h	4.5	4.74667	0.168889
	1.45809e+07							5
	1.42173e+07							4.74
DW2/pHY-3RBSD15-GFP	1.57377e+07	15360200	251656				15h	5.34	5.44667	0.128889
	1.51465e+07							5.36
	1.51964e+07							5.64
DW2/pHY-4RBSD15-GFP	1.96199e+07	19267000	235304				18h	5.1	5.32	0.146667
	1.8914e+07							5.38
	19267000							5.48
DW2/pHY-5RBSD15-GFP	2.18501e+07	21561100	192654				21h	5	5.18667	0.124444
	2.12731e+07							5.26
	2.15601e+07							5.3
DW2/pHY-6RBSD15-GFP	2.24184e+07	22598900	120350				24h	4.58	5.10667	0.351111
	2.26035e+07							5.32
	2.27748e+07							5.42
DW2/pHY-2RBSD21-GFP	1.4859e+07	1.49343e+07	116608			DW2/pHY-4RBS-GFP	3h	0.6	0.632	0.0213333
	1.48347e+07							0.642
	1.51092e+07							0.654
DW2/pHY-3RBSD21-GFP	2.10904e+07	2.0845e+07	163597				6h	2.412	2.38667	0.0391111
	2.06653e+07							2.42
	2.07793e+07							2.328
DW2/pHY-4RBSD21-GFP	2.1987e+07	2.22288e+07	161201				9h	3.95	3.9	0.0933333
	5.82883e+06							3.99
	2.24706e+07							3.76
DW2/pHY-5RBSD21-GFP	2.21703e+07	21910000	173563				12h	4.22	4.41333	0.151111
	2.16497e+07							4.64
	2.191e+07							4.38
DW2/pHY-6RBSD21-GFP	2.54777e+07	2.41455e+07	888091				15h	4.6	4.57333	0.0355556
	2.41229e+07							4.52
	2.28361e+07							4.6
DW2/pHY-2RBSD24-GFP	7.4918e+06	7.54832e+06	64889				18h	5	5.22667	0.235556
	7.50751e+06							5.58
	7.64566e+06							5.1
DW2/pHY-3RBSD24-GFP	8.72929e+06	8.72847e+06	86895.3				21h	5.62	5.42667	0.128889
	8.59813e+06							5.4
	8.85799e+06							5.26
DW2/pHY-4RBSD24-GFP	9.23309e+06	9.02981e+06	170483				24h	5.62	5.44667	0.115556
	8.77409e+06							5.34
	9.08226e+06							5.38
DW2/pHY-5RBSD24-GFP	8.94413e+06	9.07236e+06	203092			DW2/pHY-5RBS-GFP	3h	0.512	0.517333	0.0124444
	9.377e+06							0.536
	8.89596e+06							0.504
DW2/pHY-6RBSD24-GFP	8.53636e+06	8.12037e+06	277323				6h	2.748	2.78667	0.0435556
	7.95165e+06							2.852
	7.87312e+06							2.76
DW2/pHY-2RBSATG-GFP	1.19347e+07	11862100	151720				9h	3.52	3.61	0.12
	1.16345e+07							3.52
	1.2017e+07							3.79
DW2/pHY-3RBSATG-GFP	1.81528e+07	17355300	531637				12h	4.26	4.28	0.0133333
	1.66068e+07							4.28
	1.73064e+07							4.3
DW2/pHY-4RBSATG-GFP	1.97918e+07	18051200	1.16035e+06				15h	4.16	4.25333	0.0622222
	1.79602e+07							4.28
	1.64018e+07							4.32
DW2/pHY-5RBSATG-GFP	2.22532e+07	21297300	637282				18h	4.64	4.62667	0.137778
	2.04525e+07							4.42
	21186189							4.82
DW2/pHY-6RBSATG-GFP	1.86477e+07	19988400	1.48586e+06				21h	4.92	4.87333	0.128889
	1.91003e+07							4.68
	2.22172e+07							5.02
DW2/pHY-2RBSNC-GFP	3.50731e+06	3.58483e+06	59908.3				24h	4.54	5.02	0.333333
	3.67469e+06							5
	3.57248e+06							5.52
DW2/pHY-3RBSNC-GFP	3.65227e+06	3.68483e+06	77517.4			DW2/pHY-6RBS-GFP	3h	0.93	0.883333	0.0311111
	3.79176e+06							0.856
	3.61045e+06							0.864
DW2/pHY-4RBSNC-GFP	4.63593e+06	4.62315e+06	90871.1				6h	2.028	1.98667	0.0711111
	4.48685e+06							2.052
	4.74669e+06							1.88
DW2/pHY-5RBSNC-GFP	4.53202e+06	4.62315e+06	60752.9				9h	5.03	4.98333	0.0311111
	4.71428e+06							4.95
	4.62315e+06							4.97
DW2/pHY-6RBSNC-GFP	4.51968e+06	4.68913e+06	67833.5				12h	5.72	5.6	0.146667
	4.65548e+06							5.7
	4.68913e+06							5.38
DW2/pHY-NR1-GFP	2.31901e+07	23615600	283682				15h	5.28	5.37333	0.111111
	23615600							5.3
	2.40411e+07							5.54
DW2/pHY-NR2-GFP	5.94083e+06	5.97525e+06	22949.8				18h	5.94	6.20667	0.177778
	5.97525e+06							6.34
	6.00968e+06							6.34
DW2/pHY-2RBSb-GFP	1.25506e+07	1.16696e+07	587346				21h	6.54	6.53333	0.0488889
	1.1114e+07							6.46
	1.1344e+07							6.6
DW2/pHY-SD2-GFP	6.40133e+06	6.11929e+06	192431				24h	6.32	6.56	0.173333
	6.12589e+06							6.54
	5.83064e+06							6.82
DW2/pHY-RBS-ker-GFP	1452	1464.17	58.2222
	1389
	1551.5
DW2/pHY-6RBS-ker-GFP	2062.5	1975	144.667
	2104.5
	1758
DW2/pHY-P43-ker-GFP	1282	1368	57.3333
	1391.5
	1430.5
DW2/pHY-RBS-Arginase	131.308	134.412	2.98369
	138.888
	133.041
DW2/pHY-3RBS-Arginase	134.672	162.755	18.7223
	184.094
	169.5
DW2/pHY-5RBS-Arginase	212.223	219.675	6.36515
	229.223
	217.58
DW2/pHY-RBS-TEV-GFP-His	5.67134e+06	5.74681e+06	50315.7
	5.82229e+06
	5.74681e+06
DW2/pHY-2RBS-TEV-GFP-His	1.49411e+07	1.33614e+07	1.28156e+07
	1.3007e+07
	1.2136e+07
DW2/pHY-3RBS-TEV-GFP-His	1.26183e+07	1.3123e+07	336472
	1.3387e+07
	1.33637e+07
DW2/pHY-5RBS-TEV-GFP-His	2.61775e+07	2.31434e+07	2.02279e+06
	2.10803e+07
	2.21722e+07
DW2/pHY-8RBS-TEV-GFP-His	2.47313e+07	2.3832e+07	599592
	2.35077e+07
	2.32568e+07
DW2::TEVp/pHY-2RBS-TEV-GFP-His	1.33614e+07	1.39585e+07	1.16004e+06
	1.28156e+07
	1.56986e+07
DW2::TEVp/pHY-3RBS-TEV-GFP-His	2.01653e+07	1.7299e+07	1.91088e+06
	1.61931e+07
	1.55385e+07
DW2::TEVp/pHY-5RBS-TEV-GFP-His	2.39801e+07	2.61672e+07	1.74013e+06
	2.87774e+07
	2.5744e+07
DW2::TEVp/pHY-8RBS-TEV-GFP-His	2.11613e+07	2.23623e+07	947349
	2.21423e+07
	2.37833e+07
DW2::TEVp/pHY-RBS-TEV-HpaBC	0.675977	0.675977	0.0066845
	0.669292
	0.682661
DW2::TEVp/pHY-2RBS-TEV-HpaBC	1.49957	1.48787	0.0117022
	1.47616
	1.48787
DW2::TEVp/pHY-3RBS-TEV-HpaBC	1.78499	1.70793	0.051375
	1.67122
	1.66758
DW2::TEVp/pHY-5RBS-TEV-HpaBC	1.93072	1.91877	0.00911036
	1.92048
	1.90511
DW2::TEVp/pHY-6RBS-TEV-HpaBC	2.10351	1.91106	0.128299
	1.79314
	1.83654
DW2/pHY-RBS-TEV-HpaBC	0.558425	0.5655	0.00707523
	0.572575
	0.5655
DW2/pHY-2RBS-TEV-HpaBC	0.826913	0.889152	0.0483736
	0.961713
	0.878832
DW2/pHY-3RBS-TEV-HpaBC	1.24273	1.18536	0.0573768
	1.12798
	1.18536
DW2/pHY-5RBS-TEV-HpaBC	0.359274	0.50755	0.0988511
	0.601044
	0.562333
DW2/pHY-6RBS-TEV-HpaBC	0.415373	0.454126	0.043954
	0.426947
	0.520057
Cog/pEC-RBS-GFP	1.34979e+06	1.25268e+06	103988
	1.31156e+06
	1.0967e+06
Cog/pEC-2RBS-GFP	1.85639e+06	1.96896e+06	244717
	2.33604e+06
	1.71446e+06
Cog/pEC-3RBS-GFP	2.42785e+06	2.32385e+06	69337.7
	2.22041e+06
	2.32328e+06
Cog/pEC-4RBS-GFP	2.84343e+06	2.6896e+06	102556
	2.67239e+06
	2.55296e+06
Cog/pEC-5RBS-GFP	2.9322e+06	2.89301e+06	78000.6
	2.77601e+06
	2.97081e+06
Cog/pEC-6RBS-GFP	3.12223e+06	2.83072e+06	194339
	2.77118e+06
	2.59875e+06
168/pHY-RBS-GFP	4.33694e+06	4.8409e+06	344202
	5.3572e+06
	4.82855e+06
168/pHY-2RBS-GFP	1.31338e+07	1.37016e+07	386754
	1.42817e+07
	1.36892e+07
168/pHY-3RBS-GFP	1.58716e+07	1.60938e+07	156361
	1.63284e+07
	1.60815e+07
168/pHY-4RBS-GFP	1.68716e+07	1.70938e+07	156361
	1.73284e+07
	1.70815e+07
168/pHY-5RBS-GFP	1.72232e+07	1.74328e+07	147972
	1.76548e+07
	1.74205e+07
168/pHY-6RBS-GFP	1.55627e+07	1.65846e+07	689519
	1.76189e+07
	1.65723e+07
BL21/pET-PT7-GFP	1.80135e+06	1.44576e+06	237058
	1.23492e+06
	1.301e+06
BL21/pET-PT7-2RBS-GFP	1.26787e+06	1.38233e+06	104347
	1.34028e+06
	1.53885e+06
BL21/pET-PT7-3RBS-GFP	1.16787e+06	1.28233e+06	104347
	1.24028e+06
	1.43885e+06
BL21/pET-PT7-4RBS-GFP	1.76327e+06	1.27663e+06	324428
	1.09159e+06
	975025
BL21/pET-PT7-5RBS-GFP	1.1429e+06	1.30112e+06	211060
	1.14276e+06
	1.61771e+06
BL21/pET-PT7-6RBS-GFP	1.16065e+06	1.15736e+06	132037
	1.35212e+06
	959301

## Sheet: sequence
GFP	ATGGTCAGCAAAGGCGAAGAACTGTTTACGGGCGTCGTCCCGATCCTGGTCGAACTGGATGGCGATGTCAACGGCCATAAATTTAGCGTCAGCGGCGAAGGCGAAGGCGATGCGACGTATGGCAAACTGACGCTGAAATTTATCTGCACGACGGGCAAACTGCCGGTCCCGTGGCCGACGCTGGTCACGACGCTGACGTATGGCGTCCAATGCTTTAGCAGATATCCGGATCATATGAAACAACATGATTTTTTTAAAAGCGCGATGCCGGAAGGCTATGTCCAAGAAAGAACGATCTTTTTTAAAGATGATGGCAACTATAAAACGAGAGCGGAAGTCAAATTTGAAGGCGATACGCTGGTCAACAGAATCGAACTGAAAGGCATCGATTTTAAAGAA…
Keratinase	AGCACGACTTCTGCCCAGGCTGCAGGGAAATCAAACGGGGAAAAGAAATATATTGTCGGATTTAAGCAGACAATGAGCACGATGAGCGCCGCCAAGAAAAAAGATGTCATTTCTGAAAAAGGCGGGAAAGTGGAAAAGCAATTCAAATATGTAGACGCAGCTTCAGCTACATTAAATGAAAAAGCTGTAAAAGAGCTGAAAAAAGACCCTAGCGTCGCTTACGTTGAAGAAGATCACATTGCACAGGCGTACGCGCAGTCCGTGCCTTACGGCGTATCACAGATTAAAGCCCCTGCTCTGCACTCTCAAGGCTTCACCGGATCAAATGTTAAAGTAGCGGTTATCGACAGCGGTATCGATTCTTCTCATCCTGATTTAAAGGTAGCAGGCGGAGCCAGC…
Arginase	ATGAATAAGCAAGTTTCTCTGATTGGAATGCCGATGGACTTGGGACAGGCGCGGCGCGGTGTGGATATGGGACCGAGCGCGATTCGCTACGCTCATATCGTGGAACGTCTGACCGAGCTTGGCTATGATATCGATGATCTGGGCGATGTGCCGATCAATCGCGATCAGCCAAAAGGAGACGAAGGGCTGAAAAATTTAGTTTCCGTACTCGAAGGAAACCGCAAGCTGGCTGATATCGTCGACAATGTCATCGAGCAGCGCCGCTTCCCGCTCGTGTTGGGCGGAGACCACAGCATAGCCATCGGGACATTGGCGGGGGTAGCCAAGCATTATCAACAACTCGGCGTGATTTGGTATGACGCACACGGCGACTTAAATACGCTGGAGACATCGCCGTCA…
hpaBC	ATGAAACCAGAAGATTTCCGCGCCAGTACCCAACGTCCTTTCACCGGGGAAGAGTATCTGAAAAGCCTGCAGGATGGTCGCGAGATCTATATCTATGGCGAGCGAGTGAAAGACGTCACCACTCATCCGGCATTTCGTAATGCGGCAGCGTCTGTTGCCCAGCTGTACGACGCACTGCACAAACCGGAGATGCAGGACTCTCTGTGTTGGAACACCGACACCGGCAGCGGCGGCTATACCCATAAATTCTTCCGCGTGGCGAAAAGTGCCGACGACCTGCGCCAGCAACGCGACGCCATCGCTGAGTGGTCACGCCTGAGCTATGGCTGGATGGGCCGTACCCCAGACTACAAAGCCGCTTTCGGTTGCGCACTGGGCGCGAATCCGGGCTTTTACGGT…
TEV protein	ATGGGCGAAAGCCTGTTTAAAGGCCCGAGAGATTATAACCCGATCAGCAGCAGCATCTGCCATCTGACGAACGAAAGCGATGGCCATACGACGAGCCTGTATGGCATCGGCTTTGGCCCGTTTATCATCACGAACAAACATCTTTTTAGAAGAAACAACGGCACGCTGGTCGTCCAAAGCCTGCATGGCGTCTTTAAAGTCAAAGATACGACGACGCTGCAACAACATCTGGTCGATGGCAGAGATATGATCATCATCAGAATGCCGAAAGATTTTCCGCCGTTTCCGCAAAAACTGAAATTTAGAGAACCGCAAAGAGAAGAACGCATCTGCCTGGTCACGACGAACTTTCAAACGAAAAGCATGAGCAGCATGGTCAGCGATACGAGCTGCACATTT…
tev	ATGGAAAATCTGTATTTTCAGGGC
P43	GCGGAATTTCCAATTTCATGCCGCAGCCGCCTGCGCTGTTCTCATTTGCGGCTTCCTTGTAGAGCTCAGCATTATTGAGTGGATGATTATATTCCTTTTGATAGGTGGTATGTTTTCGCTTGAACTTTTAAATACAGCCATTGAACATACGGTTGATTTAATAACTGACAAACATCACCCTCTTGCTAAAGCGGCCAAGGACGCTGCCGCCGGGGCTGTTTGCGTTTTTGCCGTGATTTCGTGTATCATTGGTTTACTTATTTTTTTGCCAAAGCTGTAATGGCTGAAAATTCTTACATTTATTTTACATTTTTAGAAATGGGCGTGAAAAAAAGCGCGCGATTATGTAAAATATAAAGTGATAGCGGTACCATTATAGGTAAGAGAGGAATGTACAC
Ptrc	TGGTATGGCTGTGCAGGTCGTAAATCACTGCATAATTCGTGTCGCTCAAGGCGCACTCCCGTTCTGGATAATGTTTTTTGCGCCGACATCATAACGGTTCTGGCAAATATTCTGAAATGAGCTGTTGACAATTAATCATCCGGCTCGTATAATGTGTGGAATTGTGAGCGGATAACAATTTCACACAGGAAACAGACCATG
PT7	GGAATTGTTATCCGCTCACAATTCCCCTATAGTGAGTCGTATTAATTTCGCGGGATCGAGATCTCGATCCTCTACGCCGGACGCATCGTGGCCGGCATCACCGGCGCCACAGGTGCGGTTGCTGGCGCCTATATCGCCGACATCACCGATGGGGAAGATCGGGCTCGCCACTTCGGGCTCATGAGCGCTTGTTTCGGCGT
SPkerk	ATGAGAGGCAAAAAGGTATGGATCAGTTTGCTGTTTGCTTTAGCGTTAATCTTTACGATGGCGTTCGGC
SPphop	ATGACACATGAAGGACCGCTGGAGGAATGGATGAAAAAACTGAGCGAGGAAAGCCTCAAGGACAATACGTTTGACCGCCGCCGCTTTATTCAAGGGGCCGGCAAAATAGCCGGGCTTTCGCTCGGACTTGCGATCGCGCAATCGATGGGGGCAATGGAAGTCAATGCA
T7 teminator	CAAAAAACCCCTCAAGACCCGTTTAGAGGCCCCAAGGGGTTATGCTAG
Tamyl temitator	AAGAGCAGAGAGGACGGATTTCCTGAAGGAAATCCGTTTTTTTATTTTGCCCGTCTTATAAATTTCTTTGATTACATTTTATAATTAATTTTAACAAAGTGTCATCAGCCCTCAGGAAGGACTTGCTGACAGTTTGAATCGCATAGGTAAGGCGGGGATGAAATGGCAACGTTATCTGATGTAGCAAAGAAAGCAAATGTGTCGAAAATGACGGTATCGCGGGTGATCAATCATCCTGAGACTGTGACGGATGAATTGAAAAAGCTTGTTCATTCCGCAATGAAGGAGCTCAATTATATACCGAACTATGCAGCAAGAGCGCTCGTTCAAAACAGAACACAGGTCGTCAAGCTGCTCATACTGGAAGAAATGGATACAACAGAACCTTATTATATGAAT…
rrnB T1 terminator	CAAATAAAACGAAAGGCTCAGTCGAAAGACTGGGCCTTTCGTTTTATCTGTTGTTTGTCGGTGAACGCTCTCCTGAGTAGGACAAAT
RBS	GTGATAGCAGATCTAGAAAGGAGGAAGGATCA
2RBS	GTGATAGCAGATCTAGAAAGGAGGAAGGATCAGTGAGCAGATCTAGAAAGGAGGAAGGATCA
3RBS	GTGATAGCAGATCTAGAAAGGAGGAAGGATCAGTGAGCAGATCTAGAAAGGAGGAAGGATCAGTGAGCAGATCTAGAAAGGAGGAAGGATCA
4RBS	GTGATAGCAGATCTAGAAAGGAGGAAGGATCAGTGAGCAGATCTAGAAAGGAGGAAGGATCAGTGAGCAGATCTAGAAAGGAGGAAGGATCAGTGAGCAGATCTAGAAAGGAGGAAGGATCA
5RBS	GTGATAGCAGATCTAGAAAGGAGGAAGGATCAGTGAGCAGATCTAGAAAGGAGGAAGGATCAGTGAGCAGATCTAGAAAGGAGGAAGGATCAGTGAGCAGATCTAGAAAGGAGGAAGGATCAGTGAGCAGATCTAGAAAGGAGGAAGGATCA
6RBS	GTGATAGCAGATCTAGAAAGGAGGAAGGATCAGTGAGCAGATCTAGAAAGGAGGAAGGATCAGTGAGCAGATCTAGAAAGGAGGAAGGATCAGTGAGCAGATCTAGAAAGGAGGAAGGATCAGTGAGCAGATCTAGAAAGGAGGAAGGATCAGTGAGCAGATCTAGAAAGGAGGAAGGATCA
8RBS	GTGATAGCAGATCTAGAAAGGAGGAAGGATCAGTGAGCAGATCTAGAAAGGAGGAAGGATCAGTGAGCAGATCTAGAAAGGAGGAAGGATCAGTGAGCAGATCTAGAAAGGAGGAAGGATCAGTGAGCAGATCTAGAAAGGAGGAAGGATCAGTGAGCAGATCTAGAAAGGAGGAAGGATCAGTGAGCAGATCTAGAAAGGAGGAAGGATCAGTGAGCAGATCTAGAAAGGAGGAAGGATCA
10RBS	GTGATAGCAGATCTAGAAAGGAGGAAGGATCAGTGAGCAGATCTAGAAAGGAGGAAGGATCAGTGAGCAGATCTAGAAAGGAGGAAGGATCAGTGAGCAGATCTAGAAAGGAGGAAGGATCAGTGAGCAGATCTAGAAAGGAGGAAGGATCAGTGAGCAGATCTAGAAAGGAGGAAGGATCAGTGAGCAGATCTAGAAAGGAGGAAGGATCAGTGAGCAGATCTAGAAAGGAGGAAGGATCAGTGAGCAGATCTAGAAAGGAGGAAGGATCAGTGAGCAGATCTAGAAAGGAGGAAGGATCA
13RBS	GTGATAGCAGATCTAGAAAGGAGGAAGGATCAGTGAGCAGATCTAGAAAGGAGGAAGGATCAGTGAGCAGATCTAGAAAGGAGGAAGGATCAGTGAGCAGATCTAGAAAGGAGGAAGGATCAGTGAGCAGATCTAGAAAGGAGGAAGGATCAGTGAGCAGATCTAGAAAGGAGGAAGGATCAGTGAGCAGATCTAGAAAGGAGGAAGGATCAGTGAGCAGATCTAGAAAGGAGGAAGGATCAGTGAGCAGATCTAGAAAGGAGGAAGGATCAGTGAGCAGATCTAGAAAGGAGGAAGGATCAGTGAGCAGATCTAGAAAGGAGGAAGGATCA
RBSS6	GTGAGCAGATCTAGAAAGGAGGGGATCATT
2RBSS6	GTGAGCAGATCTAGAAAGGAGGGGATCATTGTGAGCAGATCTAGAAAGGAGGGGATCATT
3RBSS6	GTGAGCAGATCTAGAAAGGAGGGGATCATTGTGAGCAGATCTAGAAAGGAGGGGATCATTGTGAGCAGATCTAGAAAGGAGGGGATCATT
4RBSS6	GTGAGCAGATCTAGAAAGGAGGGGATCATTGTGAGCAGATCTAGAAAGGAGGGGATCATTGTGAGCAGATCTAGAAAGGAGGGGATCATTGTGAGCAGATCTAGAAAGGAGGGGATCATT
5RBSS6	GTGAGCAGATCTAGAAAGGAGGGGATCATTGTGAGCAGATCTAGAAAGGAGGGGATCATTGTGAGCAGATCTAGAAAGGAGGGGATCATTGTGAGCAGATCTAGAAAGGAGGGGATCATTGTGAGCAGATCTAGAAAGGAGGGGATCATT
6RBSS6	GTGAGCAGATCTAGAAAGGAGGGGATCATTGTGAGCAGATCTAGAAAGGAGGGGATCATTGTGAGCAGATCTAGAAAGGAGGGGATCATTGTGAGCAGATCTAGAAAGGAGGGGATCATTGTGAGCAGATCTAGAAAGGAGGGGATCATTGTGAGCAGATCTAGAAAGGAGGGGATCATT
RBSS11	GTGAGCAGATCTAGAAAGGAGGAACAAGGATCA
2RBSS11	GTGAGCAGATCTAGAAAGGAGGAACAAGGATCAGTGAGCAGATCTAGAAAGGAGGAACAAGGATCA
3RBSS11	GTGAGCAGATCTAGAAAGGAGGAACAAGGATCAGTGAGCAGATCTAGAAAGGAGGAACAAGGATCAGTGAGCAGATCTAGAAAGGAGGAACAAGGATCA
4RBSS11	GTGAGCAGATCTAGAAAGGAGGAACAAGGATCAGTGAGCAGATCTAGAAAGGAGGAACAAGGATCAGTGAGCAGATCTAGAAAGGAGGAACAAGGATCAGTGAGCAGATCTAGAAAGGAGGAACAAGGATCA
5RBSS11	GTGAGCAGATCTAGAAAGGAGGAACAAGGATCAGTGAGCAGATCTAGAAAGGAGGAACAAGGATCAGTGAGCAGATCTAGAAAGGAGGAACAAGGATCAGTGAGCAGATCTAGAAAGGAGGAACAAGGATCAGTGAGCAGATCTAGAAAGGAGGAACAAGGATCA
6RBSS11	GTGAGCAGATCTAGAAAGGAGGAACAAGGATCAGTGAGCAGATCTAGAAAGGAGGAACAAGGATCAGTGAGCAGATCTAGAAAGGAGGAACAAGGATCAGTGAGCAGATCTAGAAAGGAGGAACAAGGATCAGTGAGCAGATCTAGAAAGGAGGAACAAGGATCAGTGAGCAGATCTAGAAAGGAGGAACAAGGATCA
2RBSD12	GTGATAGCAGATCTAGAAAGGAGGAAGGATCAGTGATCAGAAAGGAGGAAGGATCA
3RBSD12	GTGATAGCAGATCTAGAAAGGAGGAAGGATCAGTGATCAGAAAGGAGGAAGGATCAGTGATCAGAAAGGAGGAAGGATCA
4RBSD12	GTGATAGCAGATCTAGAAAGGAGGAAGGATCAGTGATCAGAAAGGAGGAAGGATCAGTGATCAGAAAGGAGGAAGGATCAGTGATCAGAAAGGAGGAAGGATCA
5RBSD12	GTGATAGCAGATCTAGAAAGGAGGAAGGATCAGTGATCAGAAAGGAGGAAGGATCAGTGATCAGAAAGGAGGAAGGATCAGTGATCAGAAAGGAGGAAGGATCAGTGATCAGAAAGGAGGAAGGATCA
6RBSD12	GTGATAGCAGATCTAGAAAGGAGGAAGGATCAGTGATCAGAAAGGAGGAAGGATCAGTGATCAGAAAGGAGGAAGGATCAGTGATCAGAAAGGAGGAAGGATCAGTGATCAGAAAGGAGGAAGGATCAGTGATCAGAAAGGAGGAAGGATCA
2RBSD15	GTGATAGCAGATCTAGAAAGGAGGAAGGATCAGTGCGATCTAGAAAGGAGGAAGGATCA
3RBSD15	GTGATAGCAGATCTAGAAAGGAGGAAGGATCAGTGCGATCTAGAAAGGAGGAAGGATCAGTGCGATCTAGAAAGGAGGAAGGATCA
4RBSD15	GTGATAGCAGATCTAGAAAGGAGGAAGGATCAGTGCGATCTAGAAAGGAGGAAGGATCAGTGCGATCTAGAAAGGAGGAAGGATCAGTGCGATCTAGAAAGGAGGAAGGATCA
5RBSD15	GTGATAGCAGATCTAGAAAGGAGGAAGGATCAGTGCGATCTAGAAAGGAGGAAGGATCAGTGCGATCTAGAAAGGAGGAAGGATCAGTGCGATCTAGAAAGGAGGAAGGATCAGTGCGATCTAGAAAGGAGGAAGGATCA
6RBSD15	GTGATAGCAGATCTAGAAAGGAGGAAGGATCAGTGCGATCTAGAAAGGAGGAAGGATCAGTGCGATCTAGAAAGGAGGAAGGATCAGTGCGATCTAGAAAGGAGGAAGGATCAGTGCGATCTAGAAAGGAGGAAGGATCAGTGCGATCTAGAAAGGAGGAAGGATCA
2RBSD21	GTGATAGCAGATCTAGAAAGGAGGAAGGATCAGTGAATTGCAGATCTAGAAAGGAGGAAGGATCA
3RBSD21	GTGATAGCAGATCTAGAAAGGAGGAAGGATCAGTGAATTGCAGATCTAGAAAGGAGGAAGGATCAGTGAATTGCAGATCTAGAAAGGAGGAAGGATCA
4RBSD21	GTGATAGCAGATCTAGAAAGGAGGAAGGATCAGTGAATTGCAGATCTAGAAAGGAGGAAGGATCAGTGAATTGCAGATCTAGAAAGGAGGAAGGATCAGTGAATTGCAGATCTAGAAAGGAGGAAGGATCA
5RBSD21	GTGATAGCAGATCTAGAAAGGAGGAAGGATCAGTGAATTGCAGATCTAGAAAGGAGGAAGGATCAGTGAATTGCAGATCTAGAAAGGAGGAAGGATCAGTGAATTGCAGATCTAGAAAGGAGGAAGGATCAGTGAATTGCAGATCTAGAAAGGAGGAAGGATCA
6RBSD21	GTGATAGCAGATCTAGAAAGGAGGAAGGATCAGTGAATTGCAGATCTAGAAAGGAGGAAGGATCAGTGAATTGCAGATCTAGAAAGGAGGAAGGATCAGTGAATTGCAGATCTAGAAAGGAGGAAGGATCAGTGAATTGCAGATCTAGAAAGGAGGAAGGATCAGTGAATTGCAGATCTAGAAAGGAGGAAGGATCA
2RBSD24	GTGATAGCAGATCTAGAAAGGAGGAAGGATCAGTGAATATATGCAGATCTAGAAAGGAGGAAGGATCA
3RBSD24	GTGATAGCAGATCTAGAAAGGAGGAAGGATCAGTGAATATATGCAGATCTAGAAAGGAGGAAGGATCAGTGAATATATGCAGATCTAGAAAGGAGGAAGGATCA
4RBSD24	GTGATAGCAGATCTAGAAAGGAGGAAGGATCAGTGAATATATGCAGATCTAGAAAGGAGGAAGGATCAGTGAATATATGCAGATCTAGAAAGGAGGAAGGATCAGTGAATATATGCAGATCTAGAAAGGAGGAAGGATCA
5RBSD24	GTGATAGCAGATCTAGAAAGGAGGAAGGATCAGTGAATATATGCAGATCTAGAAAGGAGGAAGGATCAGTGAATATATGCAGATCTAGAAAGGAGGAAGGATCAGTGAATATATGCAGATCTAGAAAGGAGGAAGGATCAGTGAATATATGCAGATCTAGAAAGGAGGAAGGATCA
6RBSD24	GTGATAGCAGATCTAGAAAGGAGGAAGGATCAGTGAATATATGCAGATCTAGAAAGGAGGAAGGATCAGTGAATATATGCAGATCTAGAAAGGAGGAAGGATCAGTGAATATATGCAGATCTAGAAAGGAGGAAGGATCAGTGAATATATGCAGATCTAGAAAGGAGGAAGGATCAGTGAATATATGCAGATCTAGAAAGGAGGAAGGATCA
2RBSATG	GTGATAGCAGATCTAGAAAGGAGGAAGGATCAATGAGCAGATCTAGAAAGGAGGAAGGATCA
3RBSATG	GTGATAGCAGATCTAGAAAGGAGGAAGGATCAATGAGCAGATCTAGAAAGGAGGAAGGATCAATGAGCAGATCTAGAAAGGAGGAAGGATCA
4RBSATG	GTGATAGCAGATCTAGAAAGGAGGAAGGATCAATGAGCAGATCTAGAAAGGAGGAAGGATCAATGAGCAGATCTAGAAAGGAGGAAGGATCAATGAGCAGATCTAGAAAGGAGGAAGGATCA
5RBSATG	GTGATAGCAGATCTAGAAAGGAGGAAGGATCAATGAGCAGATCTAGAAAGGAGGAAGGATCAATGAGCAGATCTAGAAAGGAGGAAGGATCAATGAGCAGATCTAGAAAGGAGGAAGGATCAATGAGCAGATCTAGAAAGGAGGAAGGATCA
6RBSATG	GTGATAGCAGATCTAGAAAGGAGGAAGGATCAATGAGCAGATCTAGAAAGGAGGAAGGATCAATGAGCAGATCTAGAAAGGAGGAAGGATCAATGAGCAGATCTAGAAAGGAGGAAGGATCAATGAGCAGATCTAGAAAGGAGGAAGGATCAATGAGCAGATCTAGAAAGGAGGAAGGATCA
2RBSNC	GTGATAGCAGATCTAGAAAGGAGGAAGGATCAGTTAGCAGATCTAGAAAGGAGGAAGGATCA
3RBSNC	GTGATAGCAGATCTAGAAAGGAGGAAGGATCAGTTAGCAGATCTAGAAAGGAGGAAGGATCAGTTAGCAGATCTAGAAAGGAGGAAGGATCA
4RBSNC	GTGATAGCAGATCTAGAAAGGAGGAAGGATCAGTTAGCAGATCTAGAAAGGAGGAAGGATCAGTTAGCAGATCTAGAAAGGAGGAAGGATCAGTTAGCAGATCTAGAAAGGAGGAAGGATCA
5RBSNC	GTGATAGCAGATCTAGAAAGGAGGAAGGATCAGTTAGCAGATCTAGAAAGGAGGAAGGATCAGTTAGCAGATCTAGAAAGGAGGAAGGATCAGTTAGCAGATCTAGAAAGGAGGAAGGATCAGTTAGCAGATCTAGAAAGGAGGAAGGATCA
6RBSNC	GTGATAGCAGATCTAGAAAGGAGGAAGGATCAGTTAGCAGATCTAGAAAGGAGGAAGGATCAGTTAGCAGATCTAGAAAGGAGGAAGGATCAGTTAGCAGATCTAGAAAGGAGGAAGGATCAGTTAGCAGATCTAGAAAGGAGGAAGGATCAGTTAGCAGATCTAGAAAGGAGGAAGGATCA
NR1	GTGATAGCAGATCTAGAAAGGAGGAAGGATCAATGAGCAGATCTAGAAAGGAGGAAGGATCAGTGCGCAGATCTAGAAAGGAGGAAGGATCCGTGAGGCGATCTAGAAAGGAGGAAGGATCAGTGAGCAGATCTAGAAAGGAGGAAGGATCAGTGAGTAGATCTAGAAAGGAGGAAGGATCG
NR2	GTGTAGAACGGTTTAGAAAGGAGGAAGGGTTAGTGAATAGTACTAGAAAGGAGGAAGTCAGGGTGTGCTCCCGTAGAAAGGAGGAAGCGCAAGTGAGGATATGTAGAAAGGAGGAAGCGGGAGTGCATCCTGATAGAAAGGAGGAAGGTACTGTGAGCAGATCTAGAAAGGAGGAAGGATCA
SD2	GTGATAGCAGATCTAGAAGAGAGGAAGGATGAGTGAGCAGATCTAGAAGAGAGGAAGGATGA
2RBSb	GTGATAGCAGATCTAGAAAGGAGGAATTATCAGTGAGCAGATCTAGAAAGGAGGAAGGATCA
